# Supplementary material for: Real-World Outcomes of Nivolumab Plus Ipilimumab in Metastatic Melanoma: A Stratified Analysis of First- and Second-Line Treatment
Source: Cancers (Basel). 2026 Jun 18;18(12):1994. doi: 10.3390/cancers18121994 (PMC13297584; doi:10.3390/cancers18121994)
Supplement: Supplementary file 1 [file cancers-18-01994-s001.zip]

Archive with 1 entries (1 files):
- cancers-4249459-supplementary.pdf
